# Supplementary material for: Clinical Characteristics of Acute Hepatitis E and Their Correlation with HEV Genotype 3 Subtypes in Italy
Source: Pathogens. 2020 Oct 11;9(10):832. doi: 10.3390/pathogens9100832 (PMC7650787; doi:10.3390/pathogens9100832)
Supplement: Supplementary file 1 [file pathogens-09-00832-s001.zip]

Archive with 3 entries (2 files):
- Minosse et al supplementary data/
- Minosse et al supplementary data/Minosse et al_Table S1.docx
- Minosse et al supplementary data/Minosse et al_Table S2.docx
